# Supplementary material for: Disruptions to shared mental models from poor quality of service in collaborative virtual environments
Source: Sci Rep. 2021 Dec 7;11:23556. doi: 10.1038/s41598-021-02567-7 (PMC8651719; doi:10.1038/s41598-021-02567-7)
Supplement: Supplementary file 1 — Supplementary Information. [file 41598_2021_2567_MOESM1_ESM.txt]

This video contains demonstrations of the 5 different network presets in our study. It does not contain any speaking; siren sounds are used to mimic a chaotic scene in an operation room.
